# Supplementary material for: Phenotypic and Genetic Characterization of Aeromonas hydrophila Phage AhMtk13a and Evaluation of Its Therapeutic Potential on Simulated Aeromonas Infection in Danio rerio
Source: Viruses. 2022 Feb 17;14(2):412. doi: 10.3390/v14020412 (PMC8876716; doi:10.3390/v14020412)
Supplement: Supplementary file 1 [file viruses-14-00412-s001.zip]

Archive with 1 entries (1 files):
- viruses-1555434-supplementary.pdf
